# Supplementary material for: A mammalian inferior colliculus model for sound source separation using interaural time differences
Source: PLoS Comput Biol. 2025 Jun 24;21(6):e1013243. doi: 10.1371/journal.pcbi.1013243 (PMC12212879; doi:10.1371/journal.pcbi.1013243)
Supplement: S1 file — Zip files contains three original sound snippets female1.wav, male2.wav, male3.wav mixtures of two and three sources mixture.wav, mixture3.wav and reconstructions according to the delay line model (Jeffress) and the IC model. The original sounds were taken from a free audiobook (https://librivox.org/the-adventures-of-huckleberry-finn-version-5-dramatic-reading-by-mark-twain/). (ZIP) [file pcbi.1013243.s001.zip]

Archive with 19 entries (19 files):
- female1.wav
- ic3_female1.wav
- ic3_male2.wav
- ic_female1.wav
- ic_male2.wav
- jeff3_female1.wav
- jeff3_male2.wav
- jeff_female1.wav
- jeff_male2.wav
- male1.wav
- male2.wav
- mixture.wav
- mixture3.wav
- noise.wav
- pure200.wav
- pure300.wav
- pure400.wav
- pure600.wav
- pure800.wav
